# Supplementary material for: The Micropaleoecology Framework: Evaluating Biotic Responses to Global Change Through Paleoproxy, Microfossil, and Ecological Data Integration
Source: Ecol Evol. 2024 Oct 31;14(11):e70470. doi: 10.1002/ece3.70470 (PMC11525056; doi:10.1002/ece3.70470)
Supplement: Supplementary file 1 — Table S1. [file ECE3-14-e70470-s001.xlsx]

## Sheet: all_data
Parameter	Tool	otolith	ichthyoliths	ostracods	foraminifera	radiolaria	coccolithophore	diatoms	dinoflagellates	bacteria/archaea	bulk sediment
temperature	d18O	1	1	1	1	0	1	1	1	0	1
temperature	uk37	0	0	0	0	0	1	0	0	0	0
temperature	tex86	0	0	0	0	0	0	0	0	1	0
temperature	mg/ca	1	0	1	1	0	1	0	?	0	0
temperature	sr/ca	0	0	1	1	0	1	0	1	0	0
temperature	Li/mg	0	0	0	1	0	1	0		0	0
temperature	D47	0	0	0	1	0	1	0		0	0
temperature	assemblage	1	0	1	1	1	1	1		1	0
sea level/ice volume	d18O	1	0	1	1	1	1	?		0	1
ocean circulation	d18O	0	0	1	1	0	1	1		0	1
ocean circulation	d13C	1	0	1	1	0	0	1		1	1
ocean circulation	14C	1	0	0	1	0	0	1		0	1
ocean circulation	eNd	1	1	1	1	0	0	0		0	1
ocean circulation	231Pa/230Th	0	0	0	0	0	0	0		0	1
ocean circulation	grain size	0	0	0	0	0	0	0		0	1
ocean/atmospheric circulation	elemental concentrations and ratios	0	0	0	0	0	0	0	0	0	1
seawater composition	d44Ca	0	0	0	1	0	1	0	1	0	1
seawater composition	d26Mg	0	0	0	1	0	1	0		0	1
seawater composition	d41K	0	0	0	0	0	0	0		0	1
seawater composition	d7Li	0	0	0	1	0	0	0		0	1
seawater composition	87Sr/86Sr	0	1	1	1	0	0	0		0	1
seawater composition	187Os/188Os	0	0	0	0	0	0	0		0	1
seawater composition	eNd	0	1	1	1	0	0	0		0	1
seawater composition	d30Si	0	0	0	0	1	0	1		0	1
seawater composition	d34S	0	0	0	0	0	0	0		0	1
seawater composition	fluid inclusions	0	0	0	0	0	0	0		0	1
CO2 system	d11B	0	0	0	1	1	?	?		0	0
CO2 system	B/Ca	0	0	1	1	0	?	0		0	0
CO2 system	eP	0	0	0	0	0	1	1		0	0
CO2 system	dissolution index	0	0	0	1	0	1	0		0	0
CO2 system	carbonate accumulation rate	0	0	0	1	0	1	0		0	1
CO2 system	fragmentation index	0	0	0	1	0	0	0		0	0
Oxygen	TROX model (benthic foraminifera)	0	0	0	1	0	0	0		0	0
Oxygen	Dd13C	0	0	1	1	0	0	1		0	0
Oxygen	d15N	0	0	?	1	1	?	1		0	1
Oxygen	elemental concentrations and ratios	0	1	1	1	0	1	0		0	1
Oxygen	d34S	0	0	0	0	0	0	0		0	1
Oxygen	d56Fe	0	0	0	0	0	0	0		0	1
Oxygen	biomarker preservation	0	0	0	0	0	1	0		1	1
productivity	230Th-normalized fluxes of opal	0	0	0	0	1	0	1		0	1
productivity	3He-normalized fluxes of opal	0	0	0	0	1	0	1		0	1
productivity	230Th-normalized fluxes of organic carbon	0	0	0	0	0	0	0		0	1
productivity	3He-normalized fluxes of organic carbon	0	0	0	0	0	0	0		0	1
productivity	230Th-normalized fluxes of carbonate	0	0	0	0	0	0	0		0	1
productivity	3He-normalized fluxes of carbonate	0	0	0	0	0	0	0		0	1
productivity	biogenic Ba	0	0	0	0	0	0	0		0	1
productivity	biogenic U	0	0	0	0	0	0	0		0	1
productivity	biogenic Cd	0	0	0	0	0	0	0		0	1
productivity	231Pa/230 Th	0	0	0	0	0	0	0		0	1
productivity	10Be/230Th	0	0	0	0	0	0	0		0	1
productivity	assemblage	0	0	0	1	1	1	1		1	1
productivity	elemental concentrations and ratios	0	0		0	0	0	0	0	0	1
productivity	productivity	productivity	productivity	productivity	productivity	productivity	productivity	productivity	productivity	productivity	productivity	productivity	productivity	productivity	productivity	productivity	productivity	productivity	productivity	productivity	productivity	productivity	productivity	productivity	productivity	productivity
nutrients	bioactive element ratios to Ca (Cd, Ba, Zn)	0	0	0	1	0	1	0		0	1
nutrients	d15N	1	1	?	1	1	?	1		1	1
nutrients	d30Si	0	0	0	0	1	0	1		0	1
nutrients	Ge/Si	0	0	0	0	1	0	1		0	1
nutrients	d114Cd	0	0	0	1	0	1	0		0	1
nutrients	d66Zn	0	0	0	0	0	0	0		0	1
nutrients	d138Ba	0	0	0	0	0	0	0		0	1
nutrients	d60Ni	0	0	0	0	0	0	0		0	1
nutrients	d53Cr	0	0	0	0	0	0	0		0	1
land input	pollen	0	0	0	0	0	0	0		0	1
land input	phytoliths	0	0	0	0	0	0	0		0	1
land input	clay chemistry	0	0	0	0	0	0	0		0	1
land input	n-alkane concentration	0	0	0	0	0	0	0		0	1
land input	n-alkane d13C	0	0	0	0	0	0	0		0	1
land input	n-alkane dD	0	0	0	0	0	0	0		0	1
land input	elemental concentrations and ratios	0	0	0	0	0	0	0	0	0	1
ecology	amino acid composition	0	0	0	1	1	1	1		0	1
ecology	amino acid isotopes	0	0	0	1	?	?	?		0	1
ecology	size-specific d13C	0	0	0	1	0	0	0		0	1
ecology	fossil-bound d15N	1	1	?	1	1	?	1		0	0
ecology	planktic:benthic ratio (paleowater depth)	0	0	0	1	0	0	0		0	0
ecology	radiolaria:diatom ratio (paleoproductivity)	0	0	0	0	1	0	1		0	0
ecology	assemblage composition	1	1	1	1	1	1	1		0	0
ecology	morphometrics	1	1	1	1	1	1	1		0	0
ecology	biogeography	1	?	1	1	1	1	1		1	0
*How to handle qualitative and quantitative proxies (NGR, XRF). Maybe put in an asterisk beside these things

## Sheet: selected_for_fig
Parameter	Tool	otolith	ichthyoliths	ostracods	foraminifera	radiolaria	coccolithophore	diatoms	dinoflagellates	bacteria/archaea	bulk sediment
temperature	d18O	1	1	1	1	0	1	1	1	0	1
temperature	uk37	0	0	0	0	0	1	0	0	0	0
temperature	tex86	0	0	0	0	0	0	0	0	1	0
temperature	mg/ca	1	0	1	1	0	1	0	0	0	0
temperature	sr/ca	0	0	1	1	0	1	0	1	0	0
temperature	Li/mg	0	0	0	1	0	1	0	0	0	0
temperature	D47	0	0	0	1	0	1	0	0	0	0
temperature	assemblage composition	1	0	1	1	1	1	1	1	1	0
salinity	trace elements	1	?	1	1	?	?	0	0	0	0
salinity	d18O	1	?	1	1	?	1	?	0	0	1
salinity	morphology	1	0	1	1	?	1	1	1	0	0
salinity	assemblage composition	0	?	1	1	1	1	1	1	1	0
sea level/ice volume	d18O	1	0	1	1	1	1	?	0	0	1
sea level/ice volume	assemblage composition	0	0	1	1	0	0	1	1	0	0
sea level/ice volume	IP25	0	0	0	0	0	0	1	0	0	1
ocean circulation	d18O	0	0	1	1	0	1	1	0	0	1
ocean circulation	d13C	1	0	1	1	0	0	1	0	1	1
ocean circulation	14C	1	0	0	1	0	0	1	0	0	1
ocean circulation	eNd	1	1	1	1	0	0	0	0	0	1
ocean/atmospheric circulation	trace elements	0	0	0	0	0	0	0	0	0	1
seawater composition	d44Ca	0	0	0	1	0	1	0	1	0	1
seawater composition	d26Mg	0	0	0	1	0	1	0	0	0	1
seawater composition	d7Li	0	0	0	1	0	0	0	0	0	1
seawater composition	87Sr/86Sr	0	1	1	1	0	0	0	0	0	1
seawater composition	eNd	0	1	1	1	0	0	0	0	0	1
seawater composition	d30Si	0	0	0	0	1	0	1	0	0	1
CO2 system	d11B, B/Ca	0	0	1	1	1	?	?	0	0	0
CO2 system	eP	0	0	0	0	0	1	1	1	0	0
CO2 system	dissolution index	0	0	1	1	0	1	0	0	0	0
CO2 system	carbonate accumulation rate	0	0	0	1	0	1	0	1	0	1
CO2 system	fragmentation index	0	0	0	1	0	0	0	0	0	0
Oxygen	TROX model	0	0	0	1	0	0	0	0	0	0
Oxygen	Dd13C	0	0	1	1	0	0	1	0	0	0
Oxygen	d15N	0	0	?	1	1	?	1	0	0	1
Oxygen	trace elements	0	1	1	1	0	1	0	0	0	1
Oxygen	preservation	0	0	0	0	0	1	0	1	1	1
Oxygen	assemblage composition	0	0	1	1	0	0	0	1	0	0
productivity	230Th-normalized fluxes of opal	0	0	0	0	1	0	1	0	0	1
productivity	3He-normalized fluxes of opal	0	0	0	0	1	0	1	0	0	1
productivity	230Th-normalized fluxes of carbonate	0	0	0	0	0	0	0	0	0	1
productivity	3He-normalized fluxes of carbonate	0	0	0	0	0	0	0	0	0	1
productivity	assemblage composition	0	0	1	1	1	1	1	0	1	1
productivity	elemental concentrations and ratios	0	0	?	0	0	0	0	?	0	1
productivity	fossil accumulation rates	0	1	?	1	1	1	1	?	?	0
nutrients	bioactive element ratios	0	0	0	1	0	1	0	0	0	1
nutrients	d15N	1	1	?	1	1	?	1	0	1	1
nutrients	d30Si	0	0	0	0	1	0	1	0	0	1
nutrients	Ge/Si	0	0	0	0	1	0	1	0	0	1
nutrients	d114Cd	0	0	0	1	0	1	0	0	0	1
ecology	amino acid composition/isotopes	0	0	0	1	1	1	1	0	0	1
ecology	size-specific d13C	0	0	0	1	0	0	0	0	0	1
ecology	fossil-bound d15N	1	1	?	1	1	?	1	0	0	0
ecology	planktic:benthic ratio (paleowater depth)	0	0	0	1	0	0	0	0	0	0
ecology	radiolaria:diatom ratio (paleoproductivity)	0	0	0	0	1	0	1	0	0	0
ecology	assemblage composition	1	1	1	1	1	1	1	1	0	0
ecology	morphometrics	1	1	1	1	1	1	1	1	0	0
ecology	biogeography	1	?	1	1	1	1	1	1	1	0

## Sheet: references
Parameter	Tool	otolith	ichthyoliths	ostracods	foraminifera	radiolaria	coccolithophores	diatoms	dinoflagellates	bacteria/archaea	bulk sediment
temperature	d18O	Kalish, J. M. (1991). 13C and 18O isotopic disequilibria in fish otoliths: metabolic and kinetic effects. Marine Ecology Progress Series, 75(2-3), 191-203.	Kolodny, Y., Luz, B., & Taylor, H. P. (1991). Oxygen isotopes in phosphates of fossil fish—Devonian to Recent. In Stable isotope geochemistry: A tribute to Samuel Epstein (Vol. 3, pp. 105-119). The Geochemical Society, Special Publication.	Durazzi, J.T., 1977. Stable isotopes in the ostracod shell: a preliminary study. Geochimica et Cosmochimica Acta, 41(8), pp.1168-1170.	Urey, H. C. (1947). The thermodynamic properties of isotopic substances. Journal of the Chemical Society (Resumed), 562-581.	0	Candelier, Y., Minoletti, F., Probert, I., & Hermoso, M. (2013). Temperature dependence of oxygen isotope fractionation in coccolith calcite: A culture and core top calibration of the genus Calcidiscus. Geochimica et cosmochimica acta, 100, 264-281.	*Kostrova, S. S., Biskaborn, B. K., Pestryakova, L. A., Fernandoy, F., Lenz, M. M., & Meyer, H. (2021). Climate and environmental changes of the Lateglacial transition and Holocene in northeastern Siberia: Evidence from diatom oxygen isotopes and assemblage composition at Lake Emanda. Quaternary Science Reviews, 259, 106905.	Minoletti, F., Hermoso, M., Candelier, Y. and Probert, I., 2014. Calibration of stable isotope composition of Thoracosphaera heimii (dinoflagellate) calcite for reconstructing paleotemperatures in the intermediate photic zone. Paleoceanography, 29(12), pp.1111-1126.	0	Shackleton, N. J., & Hall, M. A. (1995). 39. STABLE ISOTOPE RECORDS IN BULK SEDIMENTS (LEG 138).
temperature	uk37	0	0	0	0	0	Brassell, S., et al. (1986). "Molecular stratigraphy: a new tool for climatic assessment." Nature 320(6058): 129-133.	0	0	0	0
temperature	tex86	0	0	0	0	0	0	0	0	Schouten, S., et al. (2002). "Distributional variations in marine crenarchaeotal membrane lipids: a new tool for reconstructing ancient sea water temperatures?" Earth and Planetary Science Letters 204(1): 265-274.	0
temperature	mg/ca	0	0	Chivas, A.R., De Deckker, P. and Shelley, J.M.G., 1983. Magnesium, strontium, and barium partitioning in nonmarine ostracode shells and their use in paleoenvironmental reconstructions–a preliminary study. Applications of ostracoda, 238, p.e249.	Elderfield, H., and G. Ganssen (2000), Past temperature and δ18O of surface ocean waters inferred from foraminiferal Mg/Ca ratios, Nature, 405, 442–445, doi:10.1038/35013033.	0	Stoll, H. M., Y. Rosenthal, and P. Falkowski(2002), Climate proxies from Sr/Ca of coccolith calcite: Calibrations from continuous culture of Emiliania huxleyi, Geochim. Cosmochim. Acta, 66(6), 927–936, doi:10.1016/S0016-7037(01)00836-5.	0	0	0	0
temperature	sr/ca	0	0	De Deckker, P., Chivas, A.R. and Shelley, J.M.G., 1999. Uptake of Mg and Sr in the euryhaline ostracod Cyprideis determined from in vitro experiments. Palaeogeography, Palaeoclimatology, Palaeoecology, 148(1-3), pp.105-116.	Lea, D. W., Mashiotta, T. A., & Spero, H. J. (1999). Controls on magnesium and strontium uptake in planktonic foraminifera determined by live culturing. Geochimica et Cosmochimica Acta, 63(16), 2369-2379.	0	Stoll, H. M., Klaas, C. M., Probert, I., Encinar, J. R., & Alonso, J. I. G. (2002). Calcification rate and temperature effects on Sr partitioning in coccoliths of multiple species of coccolithophorids in culture. Global and Planetary Change, 34(3-4), 153-171.	0	Gussone, N. and Friedrich, O., 2018. Cretaceous calcareous dinoflagellate cysts as recorder of δ44/40Caseawater and paleo-temperature using Sr/Ca thermometry. Chemical Geology, 488, pp.138-148.	0	0
temperature	Li/mg	0	0	0	Marchitto, T. M., Bryan, S. P., Doss, W., McCulloch, M. T., & Montagna, P. (2018). A simple biomineralization model to explain Li, Mg, and Sr incorporation into aragonitic foraminifera and corals. Earth and Planetary Science Letters, 481, 20-29.	0	0	0	0	0	0
temperature	D47	Mondal, S., Chakrabarti, R., & Ghosh, P. (2022). A multi-proxy (δ44/40Ca, Sr/Ca, and Δ47) study of fish otoliths for determination of seawater temperature. Chemical Geology, 605, 120950.	0	0	Tripati, A. K., Eagle, R. A., Thiagarajan, N., Gagnon, A. C., Bauch, H., Halloran, P. R., & Eiler, J. M. (2010). 13C–18O isotope signatures and ‘clumped isotope’thermometry in foraminifera and coccoliths. Geochimica et cosmochimica acta, 74(20), 5697-5717.	0	Tripati, A. K., Eagle, R. A., Thiagarajan, N., Gagnon, A. C., Bauch, H., Halloran, P. R., & Eiler, J. M. (2010). 13C–18O isotope signatures and ‘clumped isotope’thermometry in foraminifera and coccoliths. Geochimica et cosmochimica acta, 74(20), 5697-5717.	0	0	0	0
temperature	assemblage composition	Agiadi, K., Nawrot, R., Albano, P. G., Koskeridou, E., & Zuschin, M. (2022). Potential and limitations of applying the mean temperature approach to fossil otolith assemblages. Environmental Biology of Fishes, 105(10), 1269-1286.	0	Neale, J.W., 1959. Normanicythere gen. nov.(Pleistocene and Recent) and the division of the ostracod family Trachyleberididae. Palaeontology, 2(1), pp.72-93.	Imbrie, J. (1971). A new micropaleontological method for quantitative paleoclimatology: application to a late Pleistocene Caribbean core. The late Cenozoic glacial ages, 71-181.	Morley, J. J. (1979). A Transfer Function for Estimating Paleoceanographic Conditions Based on Deep-Sea Surface Sediment Distribution of Radiolarian Assemblages in the South Atlantic1. Quaternary Research, 12(3), 381-395.	Saavedra‐Pellitero, M., Flores, J. A., Lamy, F., Sierro, F. J., & Cortina, A. (2011). Coccolithophore estimates of paleotemperature and paleoproductivity changes in the southeast Pacific over the past∼ 27 kyr. Paleoceanography, 26(1).	Pajunen, V., Kahlert, M., & Soininen, J. (2020). Stream diatom assemblages as environmental indicators–A cross-regional assessment. Ecological Indicators, 113, 106183.	Genovesi, L., De Vernal, A., Thibodeau, B., Hillaire-Marcel, C., Mucci, A., & Gilbert, D. (2011). Recent changes in bottom water oxygenation and temperature in the Gulf of St. Lawrence: Micropaleontological and geochemical evidence. Limnology and Oceanography, 56(4), 1319-1329.	Høj, L., Olsen, R. A., & Torsvik, V. L. (2008). Effects of temperature on the diversity and community structure of known methanogenic groups and other archaea in high Arctic peat. The ISME journal, 2(1), 37-48.	0
salinity	trace element (Na/Ca, Mg/Ca, Sr/Ca)	Nelson, T. R., & Powers, S. P. (2019). Validation of species specific otolith chemistry and salinity relationships. Environmental Biology of Fishes, 102, 801-815.	?	De Deckker, P., Chivas, A. R., & Shelley, J. M. G. (1988). Paleoenvironment of the Messinian Mediterranean" Lago Mare" from strontium and magnesium in ostracode shells. Palaios, 352-358.	Wit, J. C., De Nooijer, L. J., Wolthers, M., & Reichart, G. J. (2013). A novel salinity proxy based on Na incorporation into foraminiferal calcite. Biogeosciences, 10(10), 6375-6387.	?	?	0	0	0	0
salinity	d18O	Schloesser, R. W., Rooker, J. R., Louchuoarn, P., Neilson, J. D., & Secord, D. H. (2009). Interdecadal variation in seawater d13C and d18O recorded in fish otoliths. Limnology and Oceanography, 54(5), 1665-1668.	?	De Deckker, P., & Geddes, M. C. (1980). Seasonal fauna of ephemeral saline lakes near the Coorong Lagoon, South Australia. Marine and Freshwater Research, 31(5), 677-699.	Dämmer, L. K., de Nooijer, L., van Sebille, E., Haak, J. G., & Reichart, G. J. (2020). Evaluation of oxygen isotopes and trace elements in planktonic foraminifera from the Mediterranean Sea as recorders of seawater oxygen isotopes and salinity. Climate of the Past, 16(6), 2401-2414.	?	Hermoso, M., & Lecasble, M. (2018). The effect of salinity on the biogeochemistry of the coccolithophores with implications for coccolith-based isotopic proxies. Biogeosciences, 15(22), 6761-6772.	?	0	0	Blanc-Valleron, M. M., Pierre, C., Caulet, J. P., Caruso, A., Rouchy, J. M., Cespuglio, G., ... & Di Stefano, E. (2002). Sedimentary, stable isotope and micropaleontological records of paleoceanographic change in the Messinian Tripoli Formation (Sicily, Italy). Palaeogeography, Palaeoclimatology, Palaeoecology, 185(3-4), 255-286.
salinity	morphology	*Clark, F. J. K., da Silva Lima, C. S., & Pessanha, A. L. M. (2021). Otolith shape analysis of the Brazilian silverside in two northeastern Brazilian estuaries with distinct salinity ranges. Fisheries Research, 243, 106094.	0	Sandberg, P.A. (1964a) The ostracod genus Cyprideis in the Americas. Stockholm Contributions in Geology 12, 1–178.	Stouff, V., Geslin, E., Debenay, J. P., & Lesourd, M. (1999). Origin of morphological abnormalities in Ammonia (Foraminifera): studies in laboratory and natural environments. The Journal of Foraminiferal Research, 29(2), 152-170.	?	Saruwatari, K., Satoh, M., Harada, N., Suzuki, I., & Shiraiwa, Y. (2015). Change in coccolith morphology by responding to temperature and salinity in coccolithophore Emiliania huxleyi (Haptophyta) isolated from the Bering and Chukchi Seas. Biogeosciences Discussions, 12(21).	*Leterme, S. C., Prime, E., Mitchell, J., Brown, M. H., & Ellis, A. V. (2013). Diatom adaptability to environmental change: a case study of two Cocconeis species from high-salinity areas. Diatom Research, 28(1), 29-35.	Ellegaard, M. (2000). Variations in dinoflagellate cyst morphology under conditions of changing salinity during the last 2000 years in the Limfjord, Denmark. Review of Palaeobotany and Palynology, 109(1), 65-81.	0	0
salinity	assemblage	0	?	*McCormack, J., Viehberg, F., Akdemir, D., Immenhauser, A., & Kwiecien, O. (2019). Ostracods as ecological and isotopic indicators of lake water salinity changes: the Lake Van example. Biogeosciences, 16(10), 2095-2114.	*Wu, J., Liu, C., Fürsich, F. T., Yang, T., & Yin, J. (2015). Foraminifera as environmental indicators and quantitative salinity reconstructions in the Pearl River estuary, Southern China. The Journal of Foraminiferal Research, 45(3), 205-219.	Rogers, J., & De Deckker, P. (2007). Radiolaria as a reflection of environmental conditions in the eastern and southern sectors of the Indian Ocean: A new statistical approach. Marine Micropaleontology, 65(3-4), 137-162.	Ausín, B., Hernández-Almeida, I., Flores, J. A., Sierro, F. J., Grosjean, M., Francés, G., & Alonso, B. (2015). Development of coccolithophore-based transfer functions in the western Mediterranean sea: a sea surface salinity reconstruction for the last 15.5 kyr. Climate of the Past, 11(12), 1635-1651.	*Gasse, F., Barker, P., Gell, P. A., Fritz, S. C., & Chalie, F. (1997). Diatom-inferred salinity in palaeolakes: an indirect tracer of climate change. Quaternary Science Reviews, 16(6), 547-563.	TURON, J. L., & GUIOT, J. (1993). Dinoflagellate cyst distribution in high-latitude marine environments and quantitative reconstruction of sea-surface salinity, temperature, and seasonality. Can. J. Earth Sci, 31, 48-62.	Casamayor, E. O., Massana, R., Benlloch, S., Øvreås, L., Díez, B., Goddard, V. J., ... & Pedrós‐Alió, C. (2002). Changes in archaeal, bacterial and eukaryal assemblages along a salinity gradient by comparison of genetic fingerprinting methods in a multipond solar saltern. Environmental Microbiology, 4(6), 338-348.	0
sea level/ice volume	d18O	0	0	1	Shackleton, N. (1967). Oxygen isotope analyses and Pleistocene temperatures re-assessed. Nature, 215(5096), 15-17.	0	0	?	0	0	Shackleton, N. J., & Hall, M. A. (1995). 39. STABLE ISOTOPE RECORDS IN BULK SEDIMENTS (LEG 138).
sea level/ice volume	assemblage composition	Girone, A. (2005). Response of otholith assemblages to sea-level fluctuations at the Lower Pleistocene Montalbano Jonico Section (southern Italy). Bollettino-Società Paleontologica Italiana, 44(1), 35.	0	Penney, D. N. (1987). Application of Ostracoda to sea‐level studies. Boreas, 16(3), 237-247.	Scott, D. B., & Medioli, F. S. (1986). Foraminifera as sea-level indicators. In Sea-level research: A manual for the collection and evaluation of data (pp. 435-456). Dordrecht: Springer Netherlands.	Morley, J. J., Heusser, L. E., & Sarro, T. (1986). Latest Pleistocene and Holocene palaeoenvironment of Japan and its marginal sea. Palaeogeography, Palaeoclimatology, Palaeoecology, 53(2-4), 349-358.	Saavedra-Pellitero, M., Baumann, K.H., Gallagher, S.J., Sagawa, T. and Tada, R., 2019. Paleoceanographic evolution of the Japan Sea over the last 460 kyr–A coccolithophore perspective. Marine Micropaleontology, 152, p.101720.	Palmer, A. J., & Abbott, W. H. (1986). Diatoms as indicators of sea-level change. In Sea-level Research: a Manual for the Collection and Evaluation of Data (pp. 457-487). Dordrecht: Springer Netherlands.	Firth, J. V. (1993). Dinoflagellate assemblages and sea-level fluctuations in the Maastrichtian of southwest Georgia. Review of Palaeobotany and Palynology, 79(3-4), 179-204.	0	0
sea ice	IP25	0	0	0	0	0	0	Brown, T. A., Belt, S. T., Tatarek, A., & Mundy, C. J. (2014). Source identification of the Arctic sea ice proxy IP25. Nature Communications, 5(1), 4197.	0	0	0
ocean circulation	d18O	0	0	1	Labeyrie, L. D., Duplessy, J. C., & Blanc, P. L. (1987). Variations in mode of formation and temperature of oceanic deep waters over the past 125,000 years. Nature, 327(6122), 477-482.	0	0	*Rahman, A., Sarkar, S., & Kumar, S. (2020). Paleoenvironment of the Central Himalaya during late MIS 3 using stable isotopic compositions of lacustrine organic matter occluded in diatoms and sediments. Quaternary International, 558, 1-9.	0	0	Shackleton, N. J., & Hall, M. A. (1995). 39. STABLE ISOTOPE RECORDS IN BULK SEDIMENTS (LEG 138).
ocean circulation	d13C	0	0	1	Duplessy, J. C., Shackleton, N. J., Matthews, R. K., Prell, W., Ruddiman, W. F., Caralp, M., & Hendy, C. H. (1984). 13C record of benthic foraminifera in the last interglacial ocean: implications for the carbon cycle and the global deep water circulation. Quaternary Research, 21(2), 225-243.	0	0	*Rahman, A., Sarkar, S., & Kumar, S. (2020). Paleoenvironment of the Central Himalaya during late MIS 3 using stable isotopic compositions of lacustrine organic matter occluded in diatoms and sediments. Quaternary International, 558, 1-9.	0	0	Shackleton, N. J., & Hall, M. A. (1995). 39. STABLE ISOTOPE RECORDS IN BULK SEDIMENTS (LEG 138).
ocean circulation	14C	Grammer, G. L., Fallon, S. J., Izzo, C., Wood, R., & Gillanders, B. M. (2015). Investigating bomb radiocarbon transport in the southern Pacific Ocean with otolith radiocarbon. Earth and Planetary Science Letters, 424, 59-68.	0	0	Broecker, W. S., Gerard, R., Ewing, M., & Heezen, B. C. (1960). Natural radiocarbon in the Atlantic Ocean. Journal of Geophysical Research, 65(9), 2903-2931.	0	0	0	0	0	0
ocean circulation	eNd	0	Martin, E., & Haley, B. (2000). Fossil fish teeth as proxies for seawater Sr and Nd isotopes. Geochimica Et Cosmochimica Acta, 64(5), 835-847.	0	Vance, D., & Burton, K. (1999). Neodymium isotopes in planktonic foraminifera: a record of the response of continental weathering and ocean circulation rates to climate change. Earth and Planetary Science Letters, 173(4), 365-379.	0	0	0	0	0	0
ocean/atmospheric circulation	elemental concentrations and ratios	Mondal, S., Chakrabarti, R., & Ghosh, P. (2022). A multi-proxy (δ44/40Ca, Sr/Ca, and Δ47) study of fish otoliths for determination of seawater temperature. Chemical Geology, 605, 120950.	0	0	0	0	0	0	0	0	Reviewed in Croudace, I. W., & Rothwell, R. G. (Eds.). (2015). Micro-XRF Studies of Sediment Cores: Applications of a non-destructive tool for the environmental sciences (Vol. 17, p. 668). Dordrecht: Springer.
seawater composition	d44Ca	Mondal, S., Chakrabarti, R., & Ghosh, P. (2022). A multi-proxy (δ44/40Ca, Sr/Ca, and Δ47) study of fish otoliths for determination of seawater temperature. Chemical Geology, 605, 120950.	0	0	Gussone, N., Eisenhauer, A., Heuser, A., Dietzel, M., Bock, B., Böhm, F., ... & Nägler, T. F. (2003). Model for kinetic effects on calcium isotope fractionation (δ44Ca) in inorganic aragonite and cultured planktonic foraminifera. Geochimica et Cosmochimica Acta, 67(7), 1375-1382.	0	Müller, M. N., Kısakürek, B., Buhl, D., Gutperlet, R., Kolevica, A., Riebesell, U., ... & Eisenhauer, A. (2011). Response of the coccolithophores Emiliania huxleyi and Coccolithus braarudii to changing seawater Mg2+ and Ca2+ concentrations: Mg/Ca, Sr/Ca ratios and δ44/40Ca, δ26/24Mg of coccolith calcite. Geochimica et Cosmochimica Acta, 75(8), 2088-2102.	0	Gussone, N. and Friedrich, O., 2018. Cretaceous calcareous dinoflagellate cysts as recorder of δ44/40Caseawater and paleo-temperature using Sr/Ca thermometry. Chemical Geology, 488, pp.138-148.	0	Fantle, M. S., & Tipper, E. T. (2014). Calcium isotopes in the global biogeochemical Ca cycle: Implications for development of a Ca isotope proxy. Earth-Science Reviews, 129, 148-177.
seawater composition	d26Mg	0	0	0	Chang, V. T. C., et al. (2004), Mg and Ca isotope fractionation during CaCO3 biomineralisation, Biochem. Biophys. Res. Commun., 323, 79–85, doi:10.1016/j.bbrc.2004.08.053.	0	Müller, M. N., Kısakürek, B., Buhl, D., Gutperlet, R., Kolevica, A., Riebesell, U., ... & Eisenhauer, A. (2011). Response of the coccolithophores Emiliania huxleyi and Coccolithus braarudii to changing seawater Mg2+ and Ca2+ concentrations: Mg/Ca, Sr/Ca ratios and δ44/40Ca, δ26/24Mg of coccolith calcite. Geochimica et Cosmochimica Acta, 75(8), 2088-2102.	0	0	0	Saenger, C., & Wang, Z. (2014). Magnesium isotope fractionation in biogenic and abiogenic carbonates: implications for paleoenvironmental proxies. Quaternary Science Reviews, 90, 1-21.
seawater composition	d7Li	0	0	0	Hall, J. M., Chan, L. H., McDonough, W. F., & Turekian, K. K. (2005). Determination of the lithium isotopic composition of planktic foraminifera and its application as a paleo-seawater proxy. Marine Geology, 217(3-4), 255-265.	0	0	0	0	0	von Strandmann, P. A. P., Schmidt, D. N., Planavsky, N. J., Wei, G., Jones, C. L., & Baumann, K. H. (2019). Assessing bulk carbonates as archives for seawater Li isotope ratios. Chemical Geology, 530, 119338.
seawater composition	87Sr/86Sr	Carpenter, S. J., Erickson, J. M., & Holland Jr, F. D. (2003). Migration of a Late Cretaceous fish. Nature, 423(6935), 70-74.	Ingram, B. L. (1995). High-resolution dating of deep-sea clays using Sr isotopes in fossil fish teeth. Earth and Planetary Science Letters, 134(3), 545-555. ; Martin, E., & Haley, B. (2000). Fossil fish teeth as proxies for seawater Sr and Nd isotopes. Geochimica Et Cosmochimica Acta, 64(5), 835-847.	McCulloch, M. T., De Deckker, P., & Chivas, A. R. (1989). Strontium isotope variations in single ostracod valves from the Gulf of Carpentaria, Australia: a palaeoenvironmental indicator. Geochimica et Cosmochimica Acta, 53(7), 1703-1710.	Graham, D. W., Bender, M. L., Williams, D. F., & Keigwin Jr, L. D. (1982). Strontium-calcium ratios in Cenozoic planktonic foraminifera. Geochimica et Cosmochimica Acta, 46(7), 1281-1292.	0	0	0	0	0	Ingram, B. L., & DePaolo, D. J. (2022). Sr Isotopes in Seawater: Stratigraphy, Paleo-tectonics, Paleoclimate, and Paleoceanography. Cambridge University Press.
seawater composition	eNd	0	Staudigel, H., Doyle, P., & Zindler, A. (1985). Sr and Nd isotope systematics in fish teeth. Earth and Planetary Science Letters, 76(1), 45-56. doi: https://doi.org/10.1016/0012-821X(85)90147-5; Martin, E., & Haley, B. (2000). Fossil fish teeth as proxies for seawater Sr and Nd isotopes. Geochimica Et Cosmochimica Acta, 64(5), 835-847.	0	Vance, D., Scrivner, A. E., Beney, P., Staubwasser, M., Henderson, G. M., & Slowey, N. C. (2004). The use of foraminifera as a record of the past neodymium isotope composition of seawater. Paleoceanography, 19(2).	0	0	0	0	0	0
seawater composition	d30Si	0	0	0	0	Störling, T. (2024). Changes in ocean geochemistry across the K-Pg boundary interval.	0	Kim, S., & Khim, B. K. (2017). Estimate of glacial silicic acid reduction over the last 600 ka in the Bering Sea using δ30Si of diatom frustules. Geochemical Journal, 51(4), 347-357.	0	0	Christina, L., Brzezinski, M. A., & DeNiro, M. J. (2000). A first look at the distribution of the stable isotopes of silicon in natural waters. Geochimica et Cosmochimica Acta, 64(14), 2467-2477.
CO2 system	d11B, B/Ca	0	0	0	Sanyal, A., Hemming, N. G., Hanson, G. N., & Broecker, W. S. (1995). Evidence for a higher pH in the glacial ocean from boron isotopes in foraminifera. Nature, 373(6511), 234-236.	?	?	Donald, H. K., Foster, G. L., Fröhberg, N., Swann, G. E., Poulton, A. J., Moore, C. M., & Humphreys, M. P. (2020). The pH dependency of the boron isotopic composition of diatom opal (Thalassiosira weissflogii). Biogeosciences, 17(10), 2825-2837.	0	0	0
CO2 system	eP	0	0	0	0	0	Stoll, H. M., & Ziveri, P. (2004). Coccolithophorid-based geochemical paleoproxies. In Coccolithophores: From molecular processes to global impact (pp. 529-562). Berlin, Heidelberg: Springer Berlin Heidelberg.	Mejía, L. M., Méndez-Vicente, A., Abrevaya, L., Lawrence, K. T., Ladlow, C., Bolton, C., ... & Stoll, H. (2017). A diatom record of CO2 decline since the late Miocene. Earth and Planetary Science Letters, 479, 18-33.	Wilkes, E. B., Carter, S. J., & Pearson, A. (2017). CO2-dependent carbon isotope fractionation in the dinoflagellate Alexandrium tamarense. Geochimica et Cosmochimica Acta, 212, 48-61.	0	0
CO2 system	dissolution index	0	0	Dwyer, G.S., Cronin, T.M., and Baker, P.A., 2002, Trace elements in marine ostracodes, in Holmes, J.A., and Chivas, A.R., eds., The Ostracoda: Applications in Quaternary Research: Washington, DC, American Geophysical Union, p. 205–225.	Lohmann, G. P. (1995). A model for variation in the chemistry of planktonic foraminifera due to secondary calcification and selective dissolution. Paleoceanography, 10(3), 445-457.	0	Hassenkam, T., Johnsson, A., Bechgaard, K., & Stipp, S. L. S. (2011). Tracking single coccolith dissolution with picogram resolution and implications for CO2 sequestration and ocean acidification. Proceedings of the National Academy of Sciences, 108(21), 8571-8576.	0	0	0	Keir, R. S. (1995). Is there a component of Pleistocene CO2 change associated with carbonate dissolution cycles?. Paleoceanography, 10(5), 871-880.
CO2 system	carbonate accumulation rate	0	0	0	Schiebel, R. (2002). Planktic foraminiferal sedimentation and the marine calcite budget. Global Biogeochemical Cycles, 16(4), 3-1.	0	Saavedra‐Pellitero, M., Baumann, K. H., Lamy, F., & Köhler, P. (2017). Coccolithophore variability across Marine Isotope Stage 11 in the Pacific sector of the Southern Ocean and its potential impact on the carbon cycle. Paleoceanography, 32(8), 864-880.	0	Vink, A., Brune, A., Höll, C., Zonneveld, K. A., & Willems, H. (2002). On the response of calcareous dinoflagellates to oligotrophy and stratification of the upper water column in the equatorial Atlantic Ocean. Palaeogeography, Palaeoclimatology, Palaeoecology, 178(1-2), 53-66.	0	Zeebe, R. E. (2012). History of seawater carbonate chemistry, atmospheric CO2, and ocean acidification. Annual review of earth and planetary sciences, 40, 141-165.
CO2 system	fragmentation index	0	0	0	Suárez-Ibarra, J. Y., Frozza, C. F., Petró, S. M., & Pivel, M. A. G. (2021). Fragment or broken? Improving the planktonic foraminifera fragmentation assessment. Palaios, 36(5), 165-172.	0	0	0	0	0	0
Oxygen	TROX model	0	0	0	Jorissen, F. J., de Stigter, H. C., & Widmark, J. G. (1995). A conceptual model explaining benthic foraminiferal microhabitats. Marine micropaleontology, 26(1-4), 3-15.	0	0	0	0	0	0
Oxygen	Dd13C	0	0	0	Belanger, C. L., & Garcia, M. V. (2014). Differential drivers of benthic foraminiferal and molluscan community composition from a multivariate record of early Miocene environmental change. Paleobiology, 40(3), 398-416.	0	0	0	0	0	0
Oxygen	d15N	0	0	?	Ren, H., Sigman, D. M., Thunell, R. C., & Prokopenko, M. G. (2012). Nitrogen isotopic composition of planktonic foraminifera from the modern ocean and recent sediments. Limnology and Oceanography, 57(4), 1011-1024.	?	?	?	0	0	Altabet, M. A., Higginson, M. J., & Murray, D. W. (2002). The effect of millennial-scale changes in Arabian Sea denitrification on atmospheric CO2. Nature, 415(6868), 159-162.
Oxygen	elemental concentrations and ratios	0	Elderfield, H., & Pagett, R. (1986). Rare earth elements in ichthyoliths: Variations with redox conditions and depositional environment. Science of The Total Environment, 49, 175-197. doi: https://doi.org/10.1016/0048-9697(86)90239-1	Ricketts, R. D., Johnson, T. C., Brown, E. T., Rasmussen, K. A., & Romanovsky, V. V. (2001). The Holocene paleolimnology of Lake Issyk-Kul, Kyrgyzstan: trace element and stable isotope composition of ostracodes. Palaeogeography, Palaeoclimatology, Palaeoecology, 176(1-4), 207-227.	Lea, D. W. (1999). Trace elements in foraminiferal calcite. In Modern foraminifera (pp. 259-277). Dordrecht: Springer Netherlands.	0	?	0	0	0	Reviewed in Croudace, I. W., & Rothwell, R. G. (Eds.). (2015). Micro-XRF Studies of Sediment Cores: Applications of a non-destructive tool for the environmental sciences (Vol. 17, p. 668). Dordrecht: Springer.
Oxygen	preservation	0	0	0	0	0	Gong, C., & Hollander, D. J. (1999). Evidence for differential degradation of alkenones under contrasting bottom water oxygen conditions: Implication for paleotemperature reconstruction. Geochimica et Cosmochimica Acta, 63(3-4), 405-411.	0	Persson, A., & Smith, B. C. (2022). Preservation of Dinoflagellate Cysts in Different Oxygen Regimes: Differences in Cyst Survival between Oxic and Anoxic Natural Environments. Phycology, 2(4), 384-418.	Guo, J., Yuan, H., Song, J., Li, X., Duan, L., Li, N., & Wang, Y. (2022). Influence of bottom seawater oxygen on archaeal tetraether lipids in sediments: Implications for archaeal lipid-based proxies. Marine Chemistry, 244, 104138.	Hartnett, H. E., Keil, R. G., Hedges, J. I., & Devol, A. H. (1998). Influence of oxygen exposure time on organic carbon preservation in continental margin sediments. Nature, 391(6667), 572-575.
Oxygen	assemblage composition	0	0	Huang, H. H. M., Yasuhara, M., Iwatani, H., Yamaguchi, T., Yamada, K., & Mamo, B. (2019). Deep-sea ostracod faunal dynamics in a marginal sea: biotic response to oxygen variability and mid-Pleistocene global changes. Paleobiology, 45(1), 85-97.	Ashckenazi-Polivoda, S., Edelman-Furstenberg, Y., Almogi-Labin, A., & Benjamini, C. (2010). Characterization of lowest oxygen environments within ancient upwelling environments: Benthic foraminifera assemblages. Palaeogeography, Palaeoclimatology, Palaeoecology, 289(1-4), 134-144.	0	0	0	Genovesi, L., De Vernal, A., Thibodeau, B., Hillaire-Marcel, C., Mucci, A., & Gilbert, D. (2011). Recent changes in bottom water oxygenation and temperature in the Gulf of St. Lawrence: Micropaleontological and geochemical evidence. Limnology and Oceanography, 56(4), 1319-1329.	0	0
productivity	230Th-normalized fluxes of opal	0	0	0	0	Abelmann, A., & Gersonde, R. (1991). Biosiliceous particle flux in the Southern Ocean. Marine Chemistry, 35(1-4), 503-536.	0	Abelmann, A., & Gersonde, R. (1991). Biosiliceous particle flux in the Southern Ocean. Marine Chemistry, 35(1-4), 503-536.	0	0	0
productivity	3He-normalized fluxes of opal	0	0	0	0	0	0	Abell, J. T., Winckler, G., Anderson, R. F., & Herbert, T. D. (2021). Poleward and weakened westerlies during Pliocene warmth. Nature, 589(7840), 70-75.	0	0	0
productivity	230Th-normalized fluxes of carbonate	0	0	0	0	0	0	0	0	0	Rühlemann, C., Frank, M., Hale, W., Mangini, A., Mulitza, S., Müller, P. J., & Wefer, G. (1996). Late Quaternary productivity changes in the western equatorial Atlantic: Evidence from 230Th-normalized carbonate and organic carbon accumulation rates. Marine Geology, 135(1-4), 127-152.
productivity	3He-normalized fluxes of carbonate	0	0	0	0	0	0	0	0	0	Winckler, G., Anderson, R. F., & Schlosser, P. (2005). Equatorial Pacific productivity and dust flux during the mid‐Pleistocene climate transition. Paleoceanography, 20(4).
productivity	assemblage composition	0	0	Yasuhara, M., Hunt, G., Cronin, T. M., Hokanishi, N., Kawahata, H., Tsujimoto, A., & Ishitake, M. (2012). Climatic forcing of Quaternary deep-sea benthic communities in the North Pacific Ocean. Paleobiology, 38(1), 162-179.	Watkins, J. M., Mix, A. C., & Wilson, J. (1996). Living planktic foraminifera: tracers of circulation and productivity regimes in the central equatorial Pacific. Deep Sea Research Part II: Topical Studies in Oceanography, 43(4-6), 1257-1282.	Boltovskoy, D. (1992). Current and productivity patterns in the equatorial Pacific across the last glacial maximum based on radiolarian east-west and downcore faunal gradients. Micropaleontology, 397-413.	Saavedra‐Pellitero, M., Flores, J. A., Lamy, F., Sierro, F. J., & Cortina, A. (2011). Coccolithophore estimates of paleotemperature and paleoproductivity changes in the southeast Pacific over the past∼ 27 kyr. Paleoceanography, 26(1).	Katsuki, K., Takahashi, K., & Okada, M. (2003). Diatom assemblage and productivity changes during the last 340,000 years in the subarctic Pacific. Journal of Oceanography, 59, 695-707.	0	Alonso-Sáez, L., Arístegui, J., Pinhassi, J., Gómez-Consarnau, L., González, J. M., Vaqué, D., ... & Gasol, J. M. (2007). Bacterial assemblage structure and carbon metabolism along a productivity gradient in the NE Atlantic Ocean. Aquatic Microbial Ecology, 46(1), 43-53.	0
productivity	elemental concentrations and ratios	0	0	0	0	0	Rickaby, R. E. M., Bard, E., Sonzogni, C., Rostek, F., Beaufort, L., Barker, S., ... & Schrag, D. P. (2007). Coccolith chemistry reveals secular variations in the global ocean carbon cycle?. Earth and Planetary Science Letters, 253(1-2), 83-95.	0	0	0	Reviewed in Croudace, I. W., & Rothwell, R. G. (Eds.). (2015). Micro-XRF Studies of Sediment Cores: Applications of a non-destructive tool for the environmental sciences (Vol. 17, p. 668). Dordrecht: Springer.
productivity	fossil accumulation rates	0	Shackleton, N. J. (1984). Accumulation Rates in Leg 74 sediments. Initial Reports of the Deep Sea Drilling Project, 74(Mar), 621-644. ; Sibert, E. C., Hull, P. M., & Norris, R. D. (2014). Resilience of Pacific pelagic fish across the Cretaceous/Palaeogene mass extinction. Nature Geoscience, 7(9), 667-670. doi: 10.1038/ngeo2227	?	Thomas, E., Booth, L., Maslin, M., & Shackleton, N. J. (1995). Northeastern Atlantic benthic foraminifera during the last 45,000 years: changes in productivity seen from the bottom up. Paleoceanography, 10(3), 545-562.	Goll, R. M., & Bjørklund, K. R. (1974). Radiolaria in surface sediments of the South Atlantic. Micropaleontology, 38-75.	Sprengel, C., Baumann, K. H., Henderiks, J., Henrich, R., & Neuer, S. (2002). Modern coccolithophore and carbonate sedimentation along a productivity gradient in the Canary Islands region: seasonal export production and surface accumulation rates. Deep Sea Research Part II: Topical Studies in Oceanography, 49(17), 3577-3598.	Romero, O., & Hebbeln, D. (2003). Biogenic silica and diatom thanatocoenosis in surface sediments below the Peru–Chile Current: controlling mechanisms and relationship with productivity of surface waters. Marine Micropaleontology, 48(1-2), 71-90.	?	?	0
nutrients	bioactive element ratios to Ca (Cd, Ba, Zn)	0	0	0	Marr, J. P., Carter, L., Bostock, H. C., Bolton, A., & Smith, E. (2013). Southwest Pacific Ocean response to a warming world: Using Mg/Ca, Zn/Ca, and Mn/Ca in foraminifera to track surface ocean water masses during the last deglaciation. Paleoceanography, 28(2), 347-362.	0	Stoll, H. M., & Ziveri, P. (2004). Coccolithophorid-based geochemical paleoproxies. In Coccolithophores: From molecular processes to global impact (pp. 529-562). Berlin, Heidelberg: Springer Berlin Heidelberg.	0	0	0	Gäng, F., Böning, P., Brüchert, V., Lahajnar, N., & Pahnke, K. (2023). Critical assessment of U, Ba and Ni as redox and productivity proxies in organic-rich sediments underneath dynamic, highly productive waters. Geochimica et Cosmochimica Acta, 348, 206-220.
nutrients	d15N	Lueders-Dumont, J. A., et al. (2018). "Nitrogen isotopic analysis of carbonate-bound organic matter in modern and fossil fish otoliths." Geochimica Et Cosmochimica Acta 224: 200-222.	Kast, E. R., et al. (2022). "Cenozoic megatooth sharks occupied extremely high trophic positions." Science advances 8(25): eabl6529.	?	Ren, H., et al. (2009). "Foraminiferal isotope evidence of reduced nitrogen fixation in the ice age Atlantic Ocean." Science 323(5911): 244-248.	Robinson, R. S., et al. (2015). "Evidence for changes in subsurface circulation in the late Eocene equatorial Pacific from radiolarian‐bound nitrogen isotope values." Paleoceanography 30(7): 912-922.	?	Sigman, D. M., et al. (1999). "The isotopic composition of diatom‐bound nitrogen in Southern Ocean sediments." Paleoceanography 14(2): 118-134.		0	Altabet, M. A., & Francois, R. (1994). Sedimentary nitrogen isotopic ratio as a recorder for surface ocean nitrate utilization. Global biogeochemical cycles, 8(1), 103-116.
nutrients	d30Si	0	0	0	0	?	0	Kim, S., & Khim, B. K. (2017). Estimate of glacial silicic acid reduction over the last 600 ka in the Bering Sea using δ30Si of diatom frustules. Geochemical Journal, 51(4), 347-357.	0	0	0
nutrients	Ge/Si	0	0	0	0	?	0	*Froelich, P. N., Blanc, V., Mortlock, R. A., Chillrud, S. N., Dunstan, W., Udomkit, A., & Peng, T. H. (1992). River fluxes of dissolved silica to the ocean were higher during glacials: Ge/Si in diatoms, rivers, and oceans. Paleoceanography, 7(6), 739-767.	0	0	Baronas, J. J., Hammond, D. E., Rouxel, O. J., & Monteverde, D. R. (2019). A first look at dissolved Ge isotopes in marine sediments. Frontiers in Earth Science, 7, 162.
nutrients	d114Cd	0	0	0	0	0	Xu, Y., Tang, D., Shaked, Y., & Morel, F. M. (2007). Zinc, cadmium, and cobalt interreplacement and relative use efficiencies in the coccolithophore Emiliania huxleyi. Limnology and Oceanography, 52(5), 2294-2305.	0	0	0	Druce, M., Stirling, C. H., Bostock, H. C., & Rolison, J. M. (2022). Cadmium isotope systematics in sedimentary carbonate: Extending the utility of the cadmium isotope palaeo-productivity proxy. Geochimica et Cosmochimica Acta, 339, 80-96.
ecology	amino acid composition/isotopes	0	0	0	Tsuchiya, M., Chikaraishi, Y., Nomaki, H., Sasaki, Y., Tame, A., Uematsu, K., & Ohkouchi, N. (2018). Compound‐specific isotope analysis of benthic foraminifer amino acids suggests microhabitat variability in rocky‐shore environments. Ecology and Evolution, 8(16), 8380-8395.	Decelle, J., Martin, P., Paborstava, K., Pond, D. W., Tarling, G., Mahé, F., ... & Not, F. (2013). Diversity, ecology and biogeochemistry of cyst-forming Acantharia (Radiolaria) in the oceans. PLoS One, 8(1), e53598.	McCarthy, M. D., Benner, R., Lee, C., Hedges, J. I., & Fogel, M. L. (2004). Amino acid carbon isotopic fractionation patterns in oceanic dissolved organic matter: an unaltered photoautotrophic source for dissolved organic nitrogen in the ocean?. Marine Chemistry, 92(1-4), 123-134.	Armbrust, E. V., Berges, J. A., Bowler, C., Green, B. R., Martinez, D., Putnam, N. H., ... & Rokhsar, D. S. (2004). The genome of the diatom Thalassiosira pseudonana: ecology, evolution, and metabolism. Science, 306(5693), 79-86.	0	0	*Menzel, P., Anupama, K., Basavaiah, N., Das, B. K., Gaye, B., Herrmann, N., & Prasad, S. (2015). The use of amino acid analyses in (palaeo-) limnological investigations: a comparative study of four Indian lakes in different climate regimes. Geochimica et Cosmochimica Acta, 160, 25-37.
ecology	size-specific d13C	0	0	0	D'Hondt, S., Zachos, J. C., & Schultz, G. (1994). Stable isotopic signals and photosymbiosis in late Paleocene planktic foraminifera. Paleobiology, 20(3), 391-406.	0	0	0	0	0	0
ecology	fossil-bound d15N	Lueders-Dumont, J. A., et al. (2018). "Nitrogen isotopic analysis of carbonate-bound organic matter in modern and fossil fish otoliths." Geochimica Et Cosmochimica Acta 224: 200-222.	Kast, E. R., et al. (2022). "Cenozoic megatooth sharks occupied extremely high trophic positions." Science advances 8(25): eabl6529.	?	Ren, H., et al. (2009). "Foraminiferal isotope evidence of reduced nitrogen fixation in the ice age Atlantic Ocean." Science 323(5911): 244-248.	Robinson, R. S., et al. (2015). "Evidence for changes in subsurface circulation in the late Eocene equatorial Pacific from radiolarian‐bound nitrogen isotope values." Paleoceanography 30(7): 912-922.	?	Sigman, D. M., et al. (1999). "The isotopic composition of diatom‐bound nitrogen in Southern Ocean sediments." Paleoceanography 14(2): 118-134.	0	0	0
ecology	planktic:benthic ratio (paleowater depth)	0	0	0	Van der Zwaan, G. J., Jorissen, F. J., & De Stigter, H. C. (1990). The depth dependency of planktonic/benthic foraminiferal ratios: constraints and applications. Marine Geology, 95(1), 1-16.	0	0	0	0	0	0
ecology	radiolaria:diatom ratio (paleoproductivity)	0	0	0	0	Goll, R. M., & Bjørklund, K. R. (1974). Radiolaria in surface sediments of the South Atlantic. Micropaleontology, 38-75.	0	Goll, R. M., & Bjørklund, K. R. (1974). Radiolaria in surface sediments of the South Atlantic. Micropaleontology, 38-75.	0	0	0
ecology	assemblage composition	Lin, C. H., Girone, A., & Nolf, D. (2016). Fish otolith assemblages from Recent NE Atlantic sea bottoms: A comparative study of palaeoecology. Palaeogeography, Palaeoclimatology, Palaeoecology, 446, 98-107.	Sibert, E. C., & Norris, R. D. (2015). New Age of Fishes initiated by the Cretaceous−Paleogene mass extinction. Proceedings of the National Academy of Sciences, 112(28), 8537-8542. doi: 10.1073/pnas.1504985112	Williams, L. R., Hiscott, R. N., Aksu, A. E., Bradley, L. R., Horne, D. J., & Stoica, M. (2018). Holocene paleoecology and paleoceanography of the southwestern Black Sea shelf revealed by ostracod assemblages. Marine Micropaleontology, 142, 48-66.	Leckie, R. M. (1987). Paleoecology of mid-Cretaceous planktonic foraminifera: a comparison of open ocean and epicontinental sea assemblages. Micropaleontology, 164-176.	Welling, L. A., & Pisias, N. G. (1998). How do radiolarian sediment assemblages represent surface ocean ecology in the central equatorial Pacific?. Paleoceanography, 13(2), 131-149.	McIntyre, A., & Bé, A. W. (1967, October). Modern coccolithophoridae of the Atlantic Ocean—I. Placoliths and cyrtoliths. In Deep Sea Research and Oceanographic Abstracts(Vol. 14, No. 5, pp. 561-597). Elsevier.	*Hobbs, W. O., Telford, R. J., Birks, H. J. B., Saros, J. E., Hazewinkel, R. R., Perren, B. B., ... & Wolfe, A. P. (2010). Quantifying recent ecological changes in remote lakes of North America and Greenland using sediment diatom assemblages. PloS one, 5(4), e10026.	Pospelova, V., Chmura, G. L., & Walker, H. A. (2004). Environmental factors influencing the spatial distribution of dinoflagellate cyst assemblages in shallow lagoons of southern New England (USA). Review of Palaeobotany and Palynology, 128(1-2), 7-34.	Taylor, K. W., Huber, M., Hollis, C. J., Hernandez-Sanchez, M. T., & Pancost, R. D. (2013). Re-evaluating modern and Palaeogene GDGT distributions: Implications for SST reconstructions. Global and Planetary Change, 108, 158-174.	Kjær, K.H., Winther Pedersen, M., De Sanctis, B. et al. A 2-million-year-old ecosystem in Greenland uncovered by environmental DNA. Nature 612, 283–291 (2022). https://doi.org/10.1038/s41586-022-05453-y
ecology	morphometrics	Nolf, D., & Karatajūtė-Talimaa, V. (1985). Otolithi piscium (pp. 1-145). Stuttgart: Fischer.	Sibert, E., Friedman, M., Hull, P., Hunt, G., & Norris, R. (2018). Two pulses of morphological diversification in Pacific pelagic fishes following the Cretaceous–Palaeogene mass extinction. Proceedings of the Royal Society B: Biological Sciences, 285(1888). doi: 10.1098/rspb.2018.1194	Lord, A. R., Boomer, I., Brouwers, E., & Whittaker, J. E. (2012). Ostracod taxa as palaeoclimate indicators in the quaternary. In Developments in quaternary sciences (Vol. 17, pp. 37-45). Elsevier.	Hsiang, A. Y., Elder, L. E., & Hull, P. M. (2016). Towards a morphological metric of assemblage dynamics in the fossil record: a test case using planktonic foraminifera. Philosophical Transactions of the Royal Society B: Biological Sciences, 371(1691), 20150227.	Cortese, G., & Bjørklund, K. R. (1997). The morphometric variation of Actinomma boreale (Radiolaria) in Atlantic boreal waters. Marine Micropaleontology, 29(3-4), 271-282.	Parente, A., Cachão, M., Baumann, K. H., de Abreu, L., & Ferreira, J. (2004). Morphometry of Coccolithus pelagicus sl (Coccolithophore, Haptophyta) from offshore Portugal, during the last 200 kyr. Micropaleontology, 50(Suppl_1), 107-120.	*Fránková, M., Poulickova, A., Neustupa, J., Pichrtová, M., & Marvan, P. (2009). Geometric morphometrics-a sensitive method to distinguish diatom morphospecies: a case study on the sympatric populations of Reimeria sinuata and Gomphonema tergestinum (Bacillariophyceae) from the River Becva Czech Republic. Nova Hedwigia, 88(1-2), 81-95.	Munir, S., Naz, T., Morton, S. L., & Siddiqui, P. J. A. (2015). Morphometric forms, biovolume and cellular carbon content of dinoflagellates from polluted waters on the Karachi coast, Pakistan.	0	0
ecology	biogeography	Lin, C. H., Girone, A., & Nolf, D. (2016). Fish otolith assemblages from Recent NE Atlantic sea bottoms: A comparative study of palaeoecology. Palaeogeography, Palaeoclimatology, Palaeoecology, 446, 98-107.	?	Arias, C. (2007). Pliensbachian–Toarcian ostracod biogeography in NW Europe: evidence for water mass structure evolution. Palaeogeography, Palaeoclimatology, Palaeoecology, 251(3-4), 398-421.	Sen Gupta, B. K., Arnold, A. J., & Parker, W. C. (2003). Biogeography of planktonic foraminifera. Modern foraminifera, 103-122.	Trubovitz, S., Lazarus, D., Renaudie, J., & Noble, P. J. (2020). Marine plankton show threshold extinction response to Neogene climate change. Nature communications, 11(1), 5069.	Saavedra-Pellitero, M., Baumann, K. H., Flores, J. A., & Gersonde, R. (2014). Biogeographic distribution of living coccolithophores in the Pacific sector of the Southern Ocean. Marine Micropaleontology, 109, 1-20.	Van de Vijver, B., & Beyens, L. (1999). Biogeography and ecology of freshwater diatoms in Subantarctica: a review. Journal of biogeography, 26(5), 993-1000.	Okolodkov, Y. B., & Dodge, J. D. (1996). Biodiversity and biogeography of planktonic dinoflagellates in the Arctic Ocean. Journal of Experimental Marine Biology and Ecology, 202(1), 19-27.	Thomas, S. P., Shanmuganathan, B., Jaiswal, M. K., Kumaresan, A., & Sadasivam, S. K. (2019). Legacy of a Pleistocene bacterial community: Patterns in community dynamics through changing ecosystems. Microbiological research, 226, 65-73.	0
*indicates a reference that used sediments from terrestrial settings (lakes, rivers, lagoons, estuaries)
NA indicates a parameter and/or tool that is not applicable to the proxy
